# Supplementary material for: Phytochemical Profiling and Anti-Obesogenic Potential of Scrophularia aestivalis Griseb. (Scrophulariaceae)
Source: Molecules. 2025 Oct 27;30(21):4202. doi: 10.3390/molecules30214202 (PMC12609081; doi:10.3390/molecules30214202)
Supplement: Supplementary file 1 [file molecules-30-04202-s001.zip]

Archive with 3 entries (3 files):
- trans harpagoside.zip
- R1 Supplementary material.pdf
- cis harpagoside.zip
